# Supplementary material for: Metabolic Profiling of Breast Cancer Cell Lines: Unique and Shared Metabolites
Source: Int J Mol Sci. 2025 Jan 24;26(3):969. doi: 10.3390/ijms26030969 (PMC11816582; doi:10.3390/ijms26030969)
Supplement: Supplementary file 1 [file ijms-26-00969-s001.zip]

Archive with 1 entries (1 files):
- ijms-3401295-supplementary.docx
